# Supplementary material for: Circulating levels of miR125a, miR126, and miR146a-5p in patients with obstructive sleep apnea and their relation with markers of endothelial dysfunction
Source: PLoS One. 2023 Nov 2;18(11):e0287594. doi: 10.1371/journal.pone.0287594 (PMC10621836; doi:10.1371/journal.pone.0287594)
Supplement: S1 Data — (XLS) [file pone.0287594.s001.xls]

## Sheet: Raw_DATA
Group	AHI_Severity	Age	Gender	BMI	Neck	Waist	SBP	DBP	AHI	RDI	AverageSpO2	MinimalSpO2	Total_Sleep_Time	Sleep_Ef	Insulin	HOMAIR	FBS	TC	TG	LDL	HDL	PLMS	miR125a	miR146a	miR126	HsCRP	ICAM	VCAM
1	1	47	1	25.6	41	99	125	80	0.9	2.4	93	90	7.27	87.8	2.8	0.54638	79.03	167.2	136.2	96	44.1	0	0.683143	1.40332	0.645454	2.9	219	432
1	1	42	0	27.6	36	99	105	60	0.7	6.7	92	95	5.51	73.1	2.7	0.633333	95	181	170	98	43	4.8	0.683881	1.37422	0.988972	3.77	178	287
1	1	59	1	26.1	39	98	140	90	4	6.1	84	92	7.29	93.6	2.5	0.549383	89	198	133	89	42	0.5	0.685759	1.11997	0.70793	2.5	285	436
1	1	35	1	23.7	40	90	115	70	3.8	11.8	93	89	6.14	78.1	3.6	0.865333	97.35	183	106	106	56	0.6	0.711782	1.09471	0.635007	3.8	149	183
1	1	52	1	33.2	48	118	125	80	2.8	3.1	92	86	7.26	93.2	6.4	1.67506	106	89	125	54	52	4.2	0.712457	1.01937	1.25967	2.5	214	320
1	1	48	1	28	39	93	110	70	2	6.2	94	91	7.46	97.2	3.5	0.976543	113	133	111	79	55	3.6	0.743204	1.19487	0.718275	1.2	219	385
1	1	39	0	29	32	78	105	70	2.4	8.7	96	91	6.47	85	1.4	0.247956	71.73	157.6	54.2	81	59	0	0.743936	0.782615	0.739168	3.4	193	324
1	1	56	1	26.1	39	99	140	80	3.4	3.4	94	88	4.47	62.1	2.5	0.594136	96.25	152	111.9	79	50.2	0.6	0.752634	0.786313	0.739168	1.3	184	154
1	1	41	1	24.9	38	94	#NULL!	#NULL!	3	3.7	95	90	5.22	67.2	1	0.195062	79	142	143	87	38	0	0.758195	1.10292	1.18675	1.4	119	239
1	1	44	0	31.9	37	102	110	70	2.1	4.1	95	86	6.36	82.6	1.2	0.257778	87	169	94	108	39	4	0.758195	0.754437	0.645454	1.2	211	531
1	1	47	0	24.8	30	83	110	70	3.2	3.8	96	92	6.33	84.7	5.7	1.30889	93	187	92	98	43	0.9	0.769342	1.09471	1.03066	1.2	243	351
1	1	31	0	24.8	35	91	110	70	2.2	2.2	86	96	2.18	30.3	4.5	1.05556	95	108	121	78	43	3	0.771909	0.955204	1.20764	2.1	188	327
1	1	38	0	24.8	30	84	100	60	1.3	1.5	88	94	6.46	89.7	4.3	1.02988	97	211	158	110	43	0	0.819561	0.744454	1.51992	2.76	206	352
1	1	69	1	20.5	34	87	110	70	2.8	10.9	84	80	7.1	90.2	3.2	0.821728	104	159	68	121	53	0	0.842793	0.955204	1.63443	2.5	129	201
1	1	32	0	23.4	39	85	110	60	0.7	1.7	95	92	5.55	74.3	1.2	0.25363	85.6	175.2	90.8	106	51.5	0.3	0.872619	0.590958	1.59274	1.32	231	389
1	1	48	0	22.9	31	77	110	70	1.3	1.4	95	92	7.08	89.2	1	0.230617	93.4	211	69	118	59	0	0.883229	0.741181	0.749514	2.16	173	263
1	1	62	0	28.7	34.5	94	105	60	1.3	1.6	95	90	6.47	84.9	2.9	0.573054	80.03	158.8	111.1	86	50.1	2.7	0.896843	1.33334	1.1764	2.7	178	132
1	1	29	0	24.6	33	92	100	60	4.3	4.8	95	85	6.29	81.1	5.4	1.16587	87.44	170	231	57	40.3	0	0.904527	0.821623	1.11392	0.5	274	453
1	1	48	1	25.7	40.5	94	105	70	2.2	4.8	93	90	6.28	81	3.6	0.746667	84	164	155	65	42	0.6	0.919179	0.781815	0.572531	2.7	129	369
1	1	45	1	31.4	39	94	120	80	2.1	4.7	87	95	7.38	95.5	2.5	0.648148	105	185	168	108	41	3.2	0.925814	1.00564	0.832782	3.1	206	308
1	1	38	1	24.8	39	84	115	70	1.1	1.3	95	90	4.35	56.2	7.8	1.63704	85	210	156	165	41	0.9	0.962588	1.00564	1.09303	2.1	231	437
1	1	33	1	24.9	38	84	110	70	1.3	1.9	90	95	7.27	93.3	2.6	0.680494	106	187	167	110	43	0.3	0.965431	1.07076	1.18675	2.8	187	288
1	1	41	0	23.5	33	90	110	70	1	1.1	95	91	6.57	87	5.2	1.19407	93	208	97	109	40	0.7	1.10604	1.18486	0.687037	2.6	269	322
1	1	40	0	27.1	32	101	115	70	2.6	3.3	96	91	7.45	97.1	4.3	1.05695	99.55	224.2	168.1	123	60	4.3	1.2041	1.34665	1.05145	1.4	153	264
1	1	44	1	30.1	42	103	120	80	2.9	12.9	95	85	7.29	93.8	1.8	0.537778	121	135	146	70	46	2.8	1.20813	0.847374	0.603769	3.5	193	294
1	1	56	1	33.8	46	117	130	80	3.6	3.6	90	84	7.13	91.2	3.9	1.11704	116	138	94	83	32	4.1	1.24341	1.11138	0.884912	2.2	253	364
1	1	35	1	24	40	86	120	70	2.5	3.4	90	95	7.15	90.8	3.7	0.931852	102	177	165	89	42	3.6	1.25434	1.10292	0.978526	3.6	209	301
1	1	43	1	20.9	32	84	120	80	1.2	10	96	93	7.3	94	5.9	1.29917	89.18	145	185	85	39	0.9	1.27565	0.9158	1.43665	3	193	254
1	1	42	0	27.3	34	95	110	70	1.9	1.9	95	90	6.52	84.1	2.7	0.5726	85.89	200.7	151.9	125	45.4	0	1.33614	1.16547	1.25967	2.9	154	365
1	1	48	1	26.1	38	89	120	80	2.9	6.8	91	85	7.55	93.3	3.1	0.704198	92	187	111	132	45	4	1.41771	1.11997	1.68646	3.5	167	235
1	1	34	0	30.1	34	98	120	70	3.6	3.6	94	86	7.35	94.9	2.8	0.642963	93	98	59	62	53	1.5	1.42783	0.618801	1.041	3.1	314	532
1	1	56	0	30.7	37	107	135	80	2.3	17.7	75	65	6.36	82.7	2.4	0.687407	116	136	59	82	29	3.2	1.47931	1.33334	0.645454	4.3	143	201
1	1	41	0	24.8	33	92	110	75	0	1.9	95	91	6.47	86.2	7.2	1.58222	89	119	129	67	45	1.3	1.54812	0.493857	0.874466	1.77	183	234
1	1	52	1	26.3	39	94	115	70	0.6	0.9	94	90	6.49	85.4	3.2	0.726914	92	121	110	98	47	0	1.73217	1.0263	0.874466	3.11	231	432
2	1	52	0	22.9	32	76	115	80	5	25.6	87	93	6.39	83.3	2.84	0.617086	88	188	153	87	41	1.4	1.34745	1.65211	1.15551	2.19	254	366
2	2	48	1	27.2	39	102	120	80	9.8	21.7	95	90	5.53	73.7	6.5	1.50864	94	127	155	75	48	3.6	0.627303	1.24827	0.964	2.6	257	451
2	2	30	1	26.1	#NULL!	#NULL!	#NULL!	#NULL!	15	17.9	88	95	7.52	98.5	2.1	0.497778	96	143	133	69	43	4.2	0.76984	1.14391	0.5924	3.22	264	437
2	2	53	0	30.5	39	90	130	80	9.8	15.6	72	93	6.52	86	2.3	0.522469	92	152	177	82	42	38.3	0.770125	1.16017	0.9239	2.3	261	451
2	2	62	0	24.2	37	80	13	80	6	10.6	95	92	1.19	16.6	2.1	0.440741	85	110	107	70	43	12.8	0.781319	1.37153	0.6426	3	204	318
2	2	37	1	25.1	39	99	120	80	9.5	9.5	90	94	7.21	92.6	4.3	1.01926	96	183	173	99	40	2.2	0.814378	1.37153	0.3112	3.15	207	384
2	2	47	0	33.5	38	103	125	80	5.8	7.3	94	89	7.48	97.6	7.5	1.53704	83	174	157	128	54	5.5	0.861102	1.54655	1.1951	5.6	371	597
2	2	24	1	31.6	43	113	130	80	14.4	16.8	90	95	5.24	69.7	4.8	1.32741	112	143	166	88	43	8.5	0.898179	1.8414	0.5522	3.65	278	365
2	2	44	1	27.2	40	103	120	80	5.9	6.2	92	84	7.07	89.2	2.1	0.445926	86	182	151	105	37	4.8	0.89971	1.08284	1.4261	4.2	231	361
2	2	46	1	28.1	40	101	120	80	8.8	13.9	93	86	7.39	95.6	1.5	0.403704	109	125	93	72	29	1.8	0.98023	1.2116	0.4719	2.7	236	503
2	2	21	1	23.8	38	89	110	70	6.5	7.1	96	91	7.43	93.7	2.1	0.451111	87	132	134	51	42	5.7	1.00949	1.00172	0.5321	3.8	145	412
2	2	49	1	27.2	43	102	115	70	8.8	10.7	85	93	6.44	86.8	4.3	0.944938	89	177	182	88	40	7.7	1.04402	1.39426	0.4417	6.32	210	371
2	2	55	1	31	39	108	130	80	6.2	7.5	91	83	7.14	90.6	3.8	1.10716	118	195	180	110	37	0	1.04695	1.73238	1.0745	3.4	274	496
2	2	62	0	25.8	35	97	110	70	7.1	7.4	92	88	2.49	36.2	3.8	0.90881	96.86	213.3	93.8	142	52.6	8.1	1.09842	1.92131	0.6225	4.6	381	638
2	2	42	0	28.6	36	97	120	70	10.6	11.4	89	95	6.55	78.3	5.2	1.25827	98	234	186	106	38	5.6	1.11942	1.17686	0.7129	6.8	266	363
2	2	20	1	20.9	34	75	115	70	6	6.6	95	91	6.46	84.7	5.153	1.23397	97.04	112	83	76	59	8.9	1.12674	0.977113	0.6527	5.46	342	616
2	2	35	1	24.5	38	94	110	70	6.4	11.2	95	91	7.49	97.8	1.5	0.344444	93	140	124	74	28	7.3	1.12925	1.8414	0.8536	4.4	241	411
2	2	43	0	32.4	32	97	120	70	5.3	5.5	94	86	7.4	95.9	4.3	1.04049	98	235	195	134	51	0.5	1.19349	1.06849	0.4719	4.5	305	517
2	2	45	0	27.3	36	90	110	70	5.6	10.6	95	89	6.1	70.5	2.3	0.528148	93	87	104	42	52	0	1.19563	1.194	0.4518	6.32	390	601
2	2	35	1	28.1	39.5	101	120	70	5.3	10	94	89	5.17	66.1	1.7	0.360988	86	149	132	102	37	7.6	1.2166	2.37578	1.3457	4.6	243	412
2	2	20	1	19.3	35	75	110	70	6.1	7	95	91	7.15	96	8.8	1.91666	88.21	161	115.1	103	34.8	0.8	1.24715	1.30724	0.5422	4.9	241	421
2	2	35	0	24.6	30	73	110	80	9	1	97	89	6.4	83.4	1.2	0.231111	78	104	103	59	50	8.1	1.27491	0.606888	0.6627	7.8	104	220
2	2	30	0	27.6	34.5	88	110	70	5.7	6.6	95	91	5.37	70.5	3.2	0.774321	98	178	107	91	57	3.2	1.32904	2.00782	1.1047	3.7	211	356
2	2	45	1	26.3	41	103	120	80	11.9	13.3	92	84	6.5	82.1	1.4	0.338765	98	119	101	74	47	14.6	1.44991	1.39426	1.5767	5.7	201	325
2	2	61	1	31.2	41	107	180	100	12.5	20.9	87	94	7.41	96.2	4.3	1.08296	102	187	133	87	43	5.7	1.67951	1.26738	1.7274	4.355	283	311
2	2	29	0	28.5	41	111	130	80	11.3	11.3	93	81	7.11	90.6	7.8	2.36889	123	222	184	128	46	0.6	1.70838	1.194	0.6728	6.8	335	581
2	2	42	1	25.9	37.5	93	120	80	6.5	7.9	94	89	7.41	96.2	5.8	1.21728	85	152	285	90	48	0.5	1.74125	1.30724	0.5522	8.7	214	544
2	2	46	1	25	40	93	120	70	8.7	8.7	92	80	5.59	75.4	3.2	0.782222	99	194	87	130	47	15.5	1.77922	1.39426	1.1448	5.3	365	568
2	2	40	1	25.1	40	94	120	70	9	9	91	83	6.59	88.6	4.5	1.03333	93	115	117	78	48	0.9	1.77957	1.63464	1.3156	2.6	245	536
2	2	27	0	25	36	93	110	70	6	8.5	90	95	6.08	76.8	2.4	0.521481	88	165	155	88	41	2	1.93579	2.57373	1.3859	3.54	274	463
2	2	51	0	26.1	37	92	145	90	5.4	7.2	93	87	5.33	69.4	6.1	1.64173	109	118	122	89	42	9.6	2.0671	1.80369	0.4216	4.5	244	484
2	3	49	0	26.4	34	89	120	80	23	39.6	94	86	7.38	91.9	1.5	0.298148	80.5	235	121	112	53	0	0.807929	1.38892	0.7787	3.6	211	481
2	3	44	1	26.4	39	95	140	90	19.5	19.5	93	87	5.43	76.3	1.6	0.339753	86	102	72	61	30	7	0.829706	1.80022	1.4014	6.5	104	275
2	3	35	1	26.9	40	106	125	80	19.8	30.1	86	94	7.44	96.9	3.8	0.853827	91	144	133	78	46	2.8	0.840514	1.31846	0.4573	3.214	263	431
2	3	42	1	27.1	39	94	120	80	16.4	28	93	82	7.3	93.8	5.4	1.21333	91	117	74	62	42	0	0.884991	1.83221	0.9394	2.1	384	389
2	3	63	1	25.1	41	106	135	80	21.2	33.4	80	93	5.48	72.6	3.1	0.757778	99	143	147	152	42	1	0.894468	1.73948	1.0398	4.23	243	453
2	3	52	0	27.9	37	94	110	70	16.6	18.6	93	82	7.54	98.9	6.1	1.32543	88	173.5	76.1	100	58.4	9.7	0.913915	1.35274	1.1604	3.3	374	706
2	3	31	0	26.8	38	96	120	80	16.2	16.2	89	94	6.26	88	4.31	0.925852	87	176	165	105	42	1.2	1.07653	1.35274	0.2564	5.76	287	427
2	3	74	1	24.7	38	110	100	60	11.5	11.5	88	79	5.54	80.1	4.9	1.46395	121	159	245	106	39	3.6	1.10434	1.93537	0.8289	7.6	246	685
2	3	31	1	26.7	41	97	120	80	25.7	32.1	95	91	6.56	86.7	17.2	4.2724	100.6	168.1	93.9	109	37.3	2	1.21337	1.40776	0.5075	6.7	318	537
2	3	43	1	27.4	42	102	130	80	20.5	24.4	95	83	7.17	91.1	6.9	1.41407	83	113	99	71	28	1.2	1.21337	2.05075	0.9695	5.2	396	535
2	3	64	1	26.4	38	97	120	80	20	20.1	95	89	6.33	82.6	15	2.96296	80	98	85	56	30	10.2	1.21337	1.73948	0.839	5.9	291	521
2	3	25	1	23.8	38	88	120	80	15.6	15.9	94	89	6.53	86.2	4	0.948148	96	263	149	153	45	12.6	1.30484	3.37988	1.0901	5.7	290	320
2	3	50	1	27.7	41	97	115	70	18.7	20.6	93	82	6.42	83.9	2.7	0.633333	95	166	57.6	65	54	0.6	1.38795	1.48868	0.2564	4.3	283	382
2	3	36	1	31.9	42	110	110	70	19.2	20.2	91	86	7.17	91.1	12.7	2.98215	95.1	169	245	76	44	1.2	1.48204	3.27542	0.397	5.3	391	740
2	3	33	0	27.9	36	115	120	80	17.2	23.3	93	86	5.25	67.8	2.5	0.654321	106	219.7	120.1	129	66.3	14.2	1.5073	1.22562	0.3568	8.7	287	617
2	3	31	1	23.5	37	90	110	70	22	23.7	92	78	7.4	96.1	5.6	1.2721	92	136	156	76	38	8.9	1.53366	1.28593	0.5477	4	241	411
2	3	62	1	26.8	40	86	130	80	13.4	21.9	89	85	7.27	95.2	1.9	0.403457	86	176	187	132	39	12.1	1.6177	1.35274	1.2508	7.7	166	505
2	3	47	1	30.7	42	109	150	100	18.9	23.1	93	80	6.11	75	5.49	1.34742	99.4	174	116	98	53	0	1.74498	1.49947	0.1961	3.2	381	801
2	3	67	1	24.8	40.5	98	115	70	25.6	25.6	91	79	6.22	79.7	2	0.454321	92	158	105	81	36	3.8	1.74498	1.86536	0.5175	6.7	283	406
2	3	25	1	29	41	95	110	70	19.6	22.5	86	94	5.58	74.6	5.7	1.35111	96	199	187	138	40	1.3	1.81586	1.6557	0.7787	9.75	325	631
2	3	50	1	24.6	43	96	125	70	20.9	22.8	93	84	7.33	94.6	3.2	0.837531	106	168	231	103	45	0	1.93289	1.38892	0.2363	4.6	355	616
2	3	28	1	28.1	39	99	120	80	24.8	27.4	95	84	8.32	97.1	7.57	1.80185	96.4	187	76	116	56	3.4	2.01939	1.93537	0.5878	4.6	246	739
2	3	56	1	24.8	37.5	93	120	80	10.7	10.7	92	87	3.21	41.8	1.9	0.41284	88	200	59	136	49	0	2.06569	1.89972	0.6682	2.8	194	457
2	3	48	0	24.3	31	83	115	70	18	23.7	95	86	7.17	91.2	6.9	1.43111	84	153	113	78	45	52	2.11407	1.42713	0.1559	3.6	431	789
2	3	53	0	27.2	36	88	115	70	11.1	11.1	91	80	5.36	70.8	8.4	2.57185	124	169	221	94	36	20	2.27196	2.99628	0.3468	5	436	699
2	3	50	1	26.4	39	95	115	70	18.8	18.8	92	82	7.14	90.5	7.6	1.98914	106	119	170	70	30	0.7	2.33009	1.35274	1.1503	4.8	374	545
2	3	47	1	26.9	37	99	120	70	18.6	30.4	94	90	7.02	93.3	13.2	3.58519	110	138	114	65	34	0	2.91792	3.37988	1.0298	5.2	389	710
2	3	52	0	27.2	34	92	110	70	20	20	91	78	5.2	66.7	3.6	0.888889	100	164	191	96	27	3.7	2.91792	1.80022	0.7586	7.4	271	395
2	3	43	1	31.6	43	106	125	80	15.9	18.1	93	82	7.44	96.9	16.18	3.52764	88.3	179	265	86	25	1.7	3.01224	1.37058	0.4271	5.5	381	399
2	4	48	1	27.5	42	108	120	70	48.2	51.6	91	77	7.14	90.6	1.6	0.331852	84	143	174	61	41	1.9	0.891632	3.13442	0.397	5.8	495	768
2	4	31	1	28.7	39	96	130	80	35.3	35.3	94	88	5.59	84.3	13.3	2.8242	86	163	113	87	42	10	0.90115	1.67058	0.166	5.22	278	399
2	4	54	1	25.2	44	112	150	90	40.6	58.3	62	83	8.01	89.3	4.1	0.992099	98	281	172	111	38	3.1	0.920879	1.36484	0.2664	7.2	317	572
2	4	47	0	25	38	90	140	90	30.8	32.8	95	85	4.03	50.3	13.2	3.00504	92.2	272	257	168	53	27.1	1.03342	1.19665	0.397	7.8	295	634
2	4	45	1	24.6	38	101	120	70	52.6	52.8	91	70	4.54	61.4	12.3	2.46	81	93	112	56	45	11	1.09996	1.81042	0.5878	5.7	332	481
2	4	52	1	23.9	30	90	100	60	54.5	58.4	71	59	8.2	98.2	6	1.58519	107	99	172	67	40	0	1.22553	2.06933	1.2307	6.4	208	404
2	4	60	1	19.8	33	83	115	70	39.1	40.4	85	56	7.43	96.7	4.9	1.24617	103	137	148	89	38	0.9	1.24483	1.90423	0.9997	9.7	134	328
2	4	51	1	26.1	38.5	88	120	80	37.3	43.3	92	78	7.27	93.2	11.3	2.3437	84	184	147	132	28	0.7	1.26125	1.87968	0.4774	7.5	274	389
2	4	41	1	30.4	41	100	120	80	31.8	35.4	87	93	7.33	91.6	8.75	1.92284	89	198	188	143	38	5.3	1.27996	2.23537	0.4271	6.43	311	482
2	4	40	1	27.8	40.5	99	110	70	74.7	79.9	90	70	8.3	89.6	5.4	1.36	102	189	123	98	35	2.4	1.31882	2.48057	1.0198	8.5	231	404
2	4	37	1	24.9	38	100	100	70	36.7	36.7	94	88	6.56	83.2	5.4	1.38667	104	128	155	63	52	0.7	1.3814	1.87968	0.9394	7.5	183	321
2	4	62	0	27.3	39	110	120	80	66	73.1	91	46	4.46	84.8	2.4	0.533333	90	121	141	181	27	12.8	1.40369	2.01062	0.6481	9.6	379	480
2	4	68	1	28.7	40	111	125	80	36.4	45.4	88	79	7.21	92.1	5.2	1.34815	105	121	117	78	44	5.8	1.41044	1.72713	0.6079	8.7	271	545
2	4	43	1	25.9	39	92	120	70	38.7	42.7	91	82	5.39	71.3	6.6	1.45037	89	155.8	119.1	90	41.8	2.5	1.42644	1.72713	1.0097	8.9	278	515
2	4	49	1	30.7	41	98	120	80	35.6	39	95	87	6.12	77.6	11.3	3.37605	121	199	198	139	37	4.4	1.47437	2.5765	0.3568	6.75	381	472
2	4	43	0	27.9	35	79	115	70	34.5	35.1	82	92	7.38	95.5	3.7	0.858765	94	180	187	105	40	6.2	1.60893	1.92955	0.5678	6.8	317	441
2	4	53	1	27.8	44	100	120	70	46.2	50	90	68	7.18	81.2	4.5	0.988889	89	219.2	150.4	128	60.8	22.9	1.92059	2.13221	0.5175	7.6	198	450
2	4	60	0	30.3	36	96	110	70	47.3	47.9	75	89	4.5	60	10.2	2.77037	110	281	192	133	40	32.2	1.96263	2.52752	0.3066	8.98	332	716
2	4	70	1	30.8	35	105	125	80	30.5	45.2	90	77	5.4	73.9	8.9	2.21291	100.7	200.2	164.8	124	50.9	10.1	1.96263	2.63671	0.387	10.9	432	688
2	4	31	1	27.2	39	106	120	80	48.6	49.4	95	86	7.3	94	8	2.13926	108.3	198.8	88.2	119	58.3	0	2.00601	1.83281	0.3367	4.5	291	472
2	4	57	0	29.4	37	134	140	80	39.8	55.4	35	77	6.01	86.7	3.92	1.04533	108	218	188	132	40	0.5	2.05173	1.42113	0.3166	9.3	318	655
2	4	27	1	30.4	42	100	120	80	56.1	82.2	81	92	7.49	97.8	7.6	1.83901	98	189	199	133	35	0	2.14889	2.13221	0.5979	7.3	316	472
2	4	42	1	25.6	38	90	130	80	40	40.3	93	83	6.01	75.4	1.5	0.392593	106	139	233	65	56	0	2.25522	1.87968	0.8189	7.4	329	578
2	4	67	1	25.8	41	99	130	85	44.4	50.5	92	83	5.44	71.9	3.7	0.886173	97	102	117	158	33	0.5	2.25522	2.23537	0.7184	9.3	404	659
2	4	50	0	27.9	39	95	140	80	57.6	57.6	72	47	5.15	65.6	1.2	0.245926	83	231	116	178	45	0	2.25522	1.81042	0.5075	9.7	271	551
2	4	66	1	28.1	43	105	140	75	91.8	91.9	89	72	7.07	89.1	4.3	1.00864	95	258	198	151	39	0	2.25522	2.23537	0.5979	8.5	381	475
2	4	61	1	26.3	40.5	101	125	80	47.3	63.8	93	83	7.4	96	7.431	1.53553	83.7	255	185	98	32	16.2	2.43526	2.73697	0.2865	6.5	349	693
2	4	22	1	25.6	39	93	120	80	38.7	38.7	93	86	5.27	68.2	2.2	0.516049	95	133.8	88.4	80	56.1	4.2	2.43526	2.3108	0.4271	5.33	431	724
2	4	58	0	25.4	32.5	90	115	70	43.2	49.1	92	84	6.3	81.4	2.1	0.399259	77	78	51	31	42	2.5	3.18591	1.39787	0.9997	11.2	381	388
2	4	33	1	29.4	43	86	130	80	80	87.9	92	77	5.43	74	5.4	1.6	120	183	121	131	32	3.3	3.54282	2.35075	0.5477	8.5	269	399
